# Supplementary material for: FNTB Promoter Polymorphisms Are Independent Predictors of Survival in Patients with Triple Negative Breast Cancer
Source: Cancers (Basel). 2022 Jan 18;14(3):468. doi: 10.3390/cancers14030468 (PMC8833514; doi:10.3390/cancers14030468)
Supplement: Supplementary file 1 [file cancers-14-00468-s001.zip]

Archive with 4 entries (4 files):
- Supplementary Figure S1.pptx
- Supplementary table S1 with caption and post hoc testing.pdf
- Supplementary table S2 with caption and post hoc testing.pdf
- Supplementary table S3 with caption and post hoc testing.pdf
